# Supplementary material for: Long-read sequencing and de novo assembly of a Chinese genome
Source: Nat Commun. 2016 Jun 30;7:12065. doi: 10.1038/ncomms12065 (PMC4931320; doi:10.1038/ncomms12065)
Supplement: Supplementary Data 1 — A list of gaps in GRCh38 that can be closed or extended by HX1. [file ncomms12065-s2.xlsx]

## Sheet: Sheet1
HX1 contig	HX1 start coordinate	HX1 end coordinate	GRCh38 contig	GRCh38 start coordinate	GRCh38 end coordinate	Gap ID	Gap closing score	Status
000123F	2730082	2731684	chr1	29552233	29553835	Gap8	60	extension_full
001206F	9030	9130	chr1	121856465	121856565	Gap29	60	extension_full
003108F	299	498	chr1	121867000	121867199	Gap30	35	extension_full
003108F-001-01	9796	9866	chr1	121871613	121871683	Gap32	31	extension_full
003108F	2816	10854	chr1	121902342	121902442	Gap40	32	bridge_full
001206F	8073	8173	chr1	122102991	122103091	Gap65	60	extension_full
001768F	36215	36378	chr1	125013060	125013223	Gap77	60	extension_full
001726F	24295	25327	chr2	97439618	97489618	Gap108	129.791	bridge_full
000256F	2971602	2971990	chr2	238903659	238904047	Gap109	60	extension_full
000472F	3054265	3054266	chr3	60204335	60204336	Gap113	60	extension_full
000899F	134747	138280	chr3	90565295	90568828	Gap115	60	extension_full
000899F	135666	185666	chr3	90722458	90772458	Gap117	60	extension_full
001287F	205171	205266	chr3	91345078	91345173	Gap125	57	extension_full
002432F	15096	15196	chr5	46553015	46553115	Gap156	53	extension_full
000277F	5150160	5244421	chr6	61357029	61363066	Gap192	120	bridge_full
000277F	5210950	5211050	chr6	61398161	61398261	Gap197	60	extension_full
000081F	10316005	10316006	chr6	115218578	115218579	Gap199	60	extension_full
000954F	145005	145491	chr6	167591393	167641393	Gap200	129.689	bridge_full
000793F	177385	179781	chr7	237846	240242	Gap203	60	extension_full
002811F	33683	33835	chr7	61063378	61063426	Gap211	110.266	bridge_full
004929F	0	1290	chr7	62456779	62458069	Gap216	44	extension_partial
002823F	9361	48625	chr8	7617127	7656391	Gap220	35	extension_partial
002331F	4987	54987	chr8	12234345	12284345	Gap221	40	extension_full
002622F	28194	28204	chr9	40547487	40547497	Gap234	60	extension_full
002622F-001-01	1329	1339	chr9	40561938	40561948	Gap235	44	extension_full
002865F	30726	30746	chr9	43254332	43254352	Gap240	32	extension_full
003915F	9138	10233	chr9	43332174	43333269	Gap246	60	extension_full
003344F	19164	35955	chr9	60779521	60796312	Gap253	38	extension_partial
001134F	175628	275628	chr9	62149738	62249738	Gap258	60	extension_full
004352F	6831	19561	chr9	63492264	63504994	Gap262	60	extension_partial
000610F-006-01	2923	5367	chr9	134183092	134185536	Gap272	56	extension_full
002768F	50292	50710	chr9	138334717	138335135	Gap273	32	extension_partial
001553F	4250	9794	chr10	38906036	38911580	Gap276	60	extension_full
001218F	9181	14012	chr10	38913438	38918269	Gap277	60	extension_full
000946F	198368	198586	chr10	39229918	39230136	Gap278	60	extension_full
000946F	174711	174731	chr10	39254773	39254793	Gap280	60	extension_full
000946F	86953	91280	chr10	39338430	39338450	Gap281	120	bridge_full
002302F	7875	7895	chr10	39479351	39479371	Gap284	60	extension_full
002302F	26056	26142	chr10	39497198	39497296	Gap285	150.196	bridge_full
003369F	35096	35406	chr10	41593521	41593831	Gap304	60	extension_partial
001303F	40523	87964	chr10	47780368	47870368	Gap306	136.771	bridge_full
000034F	12273624	12273625	chr10	58267942	58267943	Gap308	60	extension_full
000034F	10820120	10820121	chr10	59723047	59723048	Gap309	60	extension_full
000034F	7982360	7982363	chr10	62561304	62561307	Gap310	60	extension_full
000310F	4803542	4803801	chr10	124121200	124121502	Gap313	148.69	bridge_full
000733F	854550	854650	chr10	131597030	131597130	Gap314	60	extension_full
001576F-001-01	4700	17409	chr11	50821348	51078348	Gap318	70.0674	bridge_full
000512F	502844	602844	chr11	70955696	71055696	Gap330	60	extension_full
000297F	3757364	3757601	chr12	6801301	6801538	Gap335	60	extension_full
000297F	4043726	4043957	chr12	7083650	7084650	Gap336	132.06	bridge_full
000982F	452172	462723	chr12	34719407	34729958	Gap337	60	extension_partial
004430F	475	8202	chr12	36673355	36673455	Gap345	60	bridge_full
001306F	0	332	chr12	37255332	37255664	Gap351	60	extension_partial
001306F	79079	86906	chr12	37333222	37333242	Gap352	120	bridge_full
001306F	85009	85029	chr12	37334747	37334767	Gap353	60	extension_full
001306F	143173	143814	chr12	37379851	37380460	Gap354	158.651	bridge_full
000242F	4263018	4263218	chr12	123443533	123443733	Gap356	60	extension_full
000621F	971915	1021915	chr13	86202979	86252979	Gap373	60	extension_full
000485F	2685384	2735384	chr13	111793441	111843441	Gap375	60	extension_full
001298F	24780	25096	chr14	16061677	16061993	Gap380	39	extension_full
001298F	49945	52752	chr14	16086625	16089562	Gap381	160.366	bridge_full
001626F	0	33166	chr14	16404348	16437514	Gap386	35	extension_partial
001232F	137016	137215	chr15	17049135	17049334	Gap391	32	extension_full
001232F-001-01	6271	6371	chr15	17083573	17083673	Gap393	60	extension_full
001118F	16607	65207	chr15	21193490	21242090	Gap401	60	extension_full
001118F	46408	96408	chr15	22308242	22358242	Gap403	60	extension_full
000412F	957666	957673	chr15	27346053	27346060	Gap405	60	extension_full
003674F	28625	28725	chr16	36669387	36669487	Gap421	35	extension_full
003674F	29236	29336	chr16	37462450	37462550	Gap422	60	extension_full
000850F-001-01	3336	4067	chr17	490395	491111	Gap431	146.846	bridge_full
001710F	24093	24113	chr17	21860937	21860957	Gap433	60	extension_full
001252F	165937	215937	chr17	21992061	22042061	Gap437	60	extension_full
001997F	1435	1750	chr17	26640334	26640620	Gap450	152.081	bridge_full
001997F	4685	5060	chr17	26643468	26643843	Gap451	60	extension_full
001997F	81909	83121	chr17	26720420	26721376	Gap453	109.395	bridge_full
001493F	52492	52602	chr17	26876740	26876850	Gap458	60	extension_full
000307F	4854951	4904951	chr17	81742542	81792542	Gap461	60	extension_full
000163F	5201485	5201585	chr18	16431756	16431856	Gap474	60	extension_full
000632F	22714	22814	chr18	20687421	20687521	Gap487	60	extension_full
000632F	18126	18226	chr18	20813083	20813183	Gap492	60	extension_full
000632F	13264	13881	chr18	20830724	20831341	Gap493	60	extension_full
000632F	8413	8458	chr18	20835547	20835592	Gap494	34	extension_full
000632F	24701	24801	chr18	20850725	20850825	Gap496	60	extension_full
000013F	96776	97730	chr18	54536574	54537528	Gap499	60	extension_full
001290F	249666	249680	chr20	26348365	26348390	Gap514	137.48	bridge_full
001398F	178452	178552	chr20	27295535	27295635	Gap524	52	extension_full
002360F	35804	35904	chr20	28646195	28646295	Gap536	60	extension_full
001373F	190670	190770	chr20	28652360	28652460	Gap539	59	extension_full
001373F	190670	190770	chr20	28654456	28654556	Gap540	59	extension_full
002551F	12017	14522	chr20	28751119	28752590	Gap547	132.919	bridge_full
002551F	17248	17268	chr20	28757831	28757851	Gap549	38	extension_full
002551F	49340	49530	chr20	28790010	28790158	Gap550	141.818	bridge_full
003289F	19012	19072	chr20	28820603	28820663	Gap551	60	extension_full
001373F	71720	88316	chr20	28843401	28859997	Gap552	60	extension_full
001373F	89666	89686	chr20	28861347	28861367	Gap553	60	extension_full
001373F	87521	89527	chr20	28867524	28868452	Gap554	95.2408	bridge_full
001373F	96954	97018	chr20	28875884	28875904	Gap555	107.165	bridge_full
001373F	114572	114987	chr20	28889198	28889218	Gap556	120	bridge_full
001180F	37441	37541	chr20	29204668	29204768	Gap562	60	extension_full
001180F	145347	145367	chr20	29307456	29307476	Gap564	42	extension_full
001180F	153221	153526	chr20	29315342	29315821	Gap565	81.3707	bridge_full
001180F	199539	199681	chr20	29362154	29362183	Gap566	120.527	bridge_full
001180F	249816	250106	chr20	29412507	29413577	Gap567	109.57	bridge_full
001180F	284318	284349	chr20	29447838	29447883	Gap568	140.906	bridge_full
001180F	289727	289777	chr20	29540234	29540284	Gap571	60	extension_full
002436F-001-01	7103	7123	chr20	29651590	29651610	Gap576	53	extension_full
003797F	21338	21509	chr20	29697363	29697630	Gap577	129.472	bridge_full
003824R	0	20304	chr20	31001508	31021812	Gap592	32	extension_partial
000836F	648219	698219	chr20	31107036	31157036	Gap593	60	extension_full
000836F	708619	711125	chr20	31159119	31161625	Gap594	60	extension_full
000968F	55610	103303	chr20	64334167	64381860	Gap596	40	extension_partial
000285F	0	126741	chr21	0	126741	Gap597	60	extension_partial
000285F	283046	333046	chr21	5166246	5216246	Gap598	60	extension_full
001311F	11222	61222	chr21	5796009	5846009	Gap602	37	extension_full
001789F	27390	77390	chr21	7149527	7199527	Gap609	60	extension_full
004819F	0	5394	chr21	8706715	8712109	Gap618	59	extension_partial
003791F	20366	28096	chr21	8886604	8894334	Gap619	47	extension_partial
001254F	137951	140099	chr21	10274327	10324327	Gap623	130.004	bridge_full
000250F	156723	156733	chr21	38914020	38914030	Gap626	60	extension_full
001306F	0	226795	chr22	0	226795	Gap632	60	extension_partial
003432F	11394	34387	chr22	11724629	11747622	Gap641	33	extension_partial
001898F	0	53235	chr22	12904788	12958023	Gap648	60	extension_partial
002881F	28176	28276	chr22	16310302	16310402	Gap652	34	extension_full
004107F	8644	23543	chrX	44821	59720	Gap660	60	extension_partial
004107F	8560	23543	chrX	133871	148854	Gap661	60	extension_partial
001103F	222740	358035	chrX	1949345	2084640	Gap663	60	extension_partial
000019F	15745428	15932003	chrX	37099262	37285837	Gap665	60	extension_full
005174F	9100	9273	chrX	58555579	58555752	Gap668	60	extension_partial
005174F	7284	7384	chrX	58736186	58736286	Gap669	60	extension_full
005174F	7625	7725	chrX	59064833	59064933	Gap672	60	extension_full
005174F	9096	9196	chrX	59487434	59487534	Gap674	54	extension_full
005174F	7284	7384	chrX	60550108	60550208	Gap676	60	extension_full
005174F	7625	7725	chrX	61212316	61212416	Gap678	60	extension_full
005174F	7284	7384	chrX	62068000	62068100	Gap679	60	extension_full
005174F	7284	7384	chrX	62107293	62107393	Gap680	60	extension_full
001081F	329346	330334	chrX	120879381	120929381	Gap685	64.783	bridge_full
001296F	0	11078	chrY	0	11078	Gap688	60	extension_partial
001316F	3823	4940	chrY	9111868	9112715	Gap691	140.664	bridge_full
001316F	6339	8391	chrY	9114319	9116371	Gap692	60	extension_full
003133F	16290	17285	chrY	10669737	10670732	Gap698	36	extension_full
003133F	20592	36150	chrY	10674058	10676544	Gap699	78.086	bridge_full
003133F	17799	18128	chrY	10691573	10691902	Gap701	60	extension_full
004120F	11974	13052	chrY	10922486	10923564	Gap711	60	extension_full
005362F	605	767	chrY	11671800	11671820	Gap729	120.004	bridge_full
005362F	2742	3135	chrY	11673795	11674123	Gap730	145.392	bridge_full
001567F	11425	11508	chrY	21739542	21741441	Gap732	130.012	bridge_full
001567F	17931	18439	chrY	21747863	21748371	Gap733	60	extension_full
001567F	19879	25109	chrY	21750013	21750314	Gap734	120	bridge_full
001088F	31923	81923	chr16_KI270728v1_random	247134	297134	Gap741	60	extension_full
001335F	100305	150305	chr16_KI270728v1_random	446171	496171	Gap742	60	extension_full
000134F	9279571	9300910	chr16_KI270728v1_random	680465	701804	Gap743	60	extension_partial
001119F	85151	135151	chr16_KI270728v1_random	1367513	1417513	Gap744	56	extension_full
003928F	3289	3309	chr17_KI270729v1_random	54939	54959	Gap749	60	extension_full
001439F	112210	120931	chr17_KI270729v1_random	234039	234891	Gap753	120	bridge_full
001439F	173048	175834	chr17_KI270730v1_random	88661	90504	Gap754	135.999	bridge_full
001439F	174157	174182	chr17_KI270730v1_random	91791	91816	Gap755	60	extension_full
001439F	182020	183112	chr17_KI270730v1_random	100113	101923	Gap757	138.501	bridge_full
001439F	188996	189328	chr17_KI270730v1_random	107739	107960	Gap758	136.18	bridge_full
001439F	190731	191180	chr17_KI270730v1_random	109363	109388	Gap759	120	bridge_full
002014F	54808	54921	chr22_KI270738v1_random	79012	79125	Gap770	51	extension_full
001292F	79744	79785	chr22_KI270739v1_random	13807	14127	Gap775	130.873	bridge_full
001292F	106971	106996	chr22_KI270739v1_random	41851	41876	Gap777	60	extension_full
001133F	89837	90250	chrUn_KI270442v1	3130	3451	Gap782	141.72	bridge_full
001133F	91346	96039	chrUn_KI270442v1	4555	9237	Gap783	144.726	bridge_full
001133F	96095	96115	chrUn_KI270442v1	11236	11256	Gap784	53	extension_full
001133F	107220	108941	chrUn_KI270442v1	20549	22294	Gap785	172.054	bridge_full
001133F	160463	164085	chrUn_KI270442v1	63048	67464	Gap787	130.362	bridge_full
001133F	168824	171439	chrUn_KI270442v1	72227	74287	Gap788	134.335	bridge_full
001117F	15713	15733	chrUn_KI270442v1	384824	384844	Gap796	53	extension_full
001117F	9726	9770	chrUn_KI270442v1	390730	390774	Gap797	60	extension_full
002405F	5561	6306	chrUn_KI270438v1	62681	63377	Gap805	63.7268	bridge_full
002181F	20359	20570	chrUn_KI270438v1	64017	64209	Gap806	60.324	bridge_full
001378F	133796	134001	chrUn_KI270519v1	63448	63653	Gap807	32	extension_full
002432F	3093	5023	chrUn_KI270538v1	81655	83585	Gap815	32	extension_full
002432F	4040	5705	chrUn_KI270538v1	84914	86579	Gap816	42	extension_full
001989F	33092	35314	chrUn_KI270589v1	39285	41507	Gap820	60	extension_full
001450F-001-01	20408	21227	chrUn_KI270741v1	103838	104657	Gap822	36	extension_full
001450F	33923	35026	chrUn_KI270741v1	126158	126183	Gap825	120	bridge_full
001553F	20786	20864	chrUn_KI270756v1	11283	11349	Gap827	146.251	bridge_full
001989F	21334	25379	chrUn_KI270757v1	10219	14264	Gap828	60	extension_full
001989F	27493	32243	chrUn_KI270757v1	16789	20005	Gap829	120.686	bridge_full
000422F	218850	263105	chr6_GL000250v2_alt	202213	246466	Gap834	229.251	bridge_full
000422F	337919	367274	chr6_GL000250v2_alt	321480	350864	Gap835	198.397	bridge_full
000422F	599301	702995	chr6_GL000250v2_alt	583167	687359	Gap837	182.623	bridge_full
000422F	954207	973330	chr6_GL000250v2_alt	938841	957964	Gap838	60	extension_full
000422F	976485	1035862	chr6_GL000250v2_alt	964446	1023823	Gap839	60	extension_full
000422F	1235120	1259714	chr6_GL000250v2_alt	1224018	1248612	Gap840	60	extension_full
000422F	1368676	1378413	chr6_GL000250v2_alt	1358035	1367781	Gap841	199.063	bridge_full
000422F	1401900	1404831	chr6_GL000250v2_alt	1391292	1394223	Gap842	60	extension_full
000422F	1512251	1545310	chr6_GL000250v2_alt	1501665	1606256	Gap843	133.182	bridge_full
000422F	1571674	1588100	chr6_GL000250v2_alt	1632633	1649073	Gap844	199.872	bridge_full
000422F	1725660	1775149	chr6_GL000250v2_alt	1786680	1836433	Gap845	181.578	bridge_full
000422F	1822493	1926303	chr6_GL000250v2_alt	1883895	1987766	Gap846	203.593	bridge_full
000422F	1998501	2152754	chr6_GL000250v2_alt	2060006	2214564	Gap847	191.47	bridge_full
000422F	2157276	2242395	chr6_GL000250v2_alt	2219086	2304253	Gap848	204.003	bridge_full
000422F	2791833	2828585	chr6_GL000250v2_alt	2871763	2908515	Gap850	60	extension_full
000422F	2864749	3007411	chr6_GL000250v2_alt	2944741	3087566	Gap851	196.948	bridge_full
000422F	3092812	3106319	chr6_GL000250v2_alt	3173057	3186564	Gap852	60	extension_full
000422F	3150222	3318355	chr6_GL000250v2_alt	3230407	3405379	Gap853	161.61	bridge_full
000422F	3333250	3378481	chr6_GL000250v2_alt	3420263	3465530	Gap854	200.56	bridge_full
000422F	3453736	3556771	chr6_GL000250v2_alt	3541150	3644185	Gap855	60	extension_full
000422F-002-01	16414	20059	chr6_GL000250v2_alt	3688751	3692404	Gap856	144.429	bridge_full
000074F-006-01	26474	31733	chr6_GL000250v2_alt	4440113	4445372	Gap861	40	extension_partial
000585F	524810	525252	chr11_KI270831v1_alt	70891	71333	Gap864	60	extension_full
000585F	511620	511621	chr11_KI270831v1_alt	84972	84973	Gap865	60	extension_full
000585F	510946	510997	chr11_KI270831v1_alt	85547	85598	Gap866	60	extension_full
000585F	462370	462371	chr11_KI270831v1_alt	134523	134524	Gap871	60	extension_full
000585F	440995	440996	chr11_KI270831v1_alt	156422	156423	Gap872	60	extension_full
000738F-002-01	0	25022	chr17_GL000258v2_alt	1274639	1299661	Gap873	34	extension_partial
000013F-057-01	0	5775	chr18_GL383571v1_alt	44225	50000	Gap874	52	extension_partial
000407F	65457	70457	chr19_GL949746v1_alt	309793	314793	Gap875	33	extension_full
001130F	164078	264078	chr19_GL949746v1_alt	700652	800652	Gap876	60	extension_full
000676F	1030668	1142668	chr15_KI270905v1_alt	1080195	1192195	Gap879	60	extension_full
001844F	47296	74483	chr15_KI270905v1_alt	2755704	2783079	Gap880	162.999	bridge_full
000846F	573917	675928	chr15_KI270905v1_alt	4593906	4695917	Gap881	60	extension_partial
000407F	57445	118445	chr19_GL949747v2_alt	195632	256632	Gap882	60	extension_full
000422F	149004	257012	chr6_GL000252v2_alt	132470	240375	Gap884	198.732	bridge_full
000422F	633022	650624	chr6_GL000252v2_alt	616872	634795	Gap885	169.413	bridge_full
000422F	1843367	1843877	chr6_GL000252v2_alt	1831105	1831615	Gap887	60	extension_full
000422F	2123150	2125667	chr6_GL000252v2_alt	2111710	2114228	Gap888	207.504	bridge_full
000422F	2606131	2723057	chr6_GL000252v2_alt	2600672	2718030	Gap889	86.2345	bridge_full
000422F	3405545	3479738	chr6_GL000252v2_alt	3401415	3475719	Gap890	194.253	bridge_full
000074F	12922494	12942916	chr6_GL000252v2_alt	4200957	4221379	Gap892	60	extension_full
000422F	156959	195350	chr6_GL000253v2_alt	140232	178623	Gap897	60	extension_full
000422F	1999536	2008237	chr6_GL000253v2_alt	2041800	2050501	Gap899	60	extension_full
000422F	2204064	2228844	chr6_GL000253v2_alt	2246593	2271406	Gap900	195.415	bridge_full
000422F	2468064	2491936	chr6_GL000253v2_alt	2511432	2535342	Gap902	193.635	bridge_full
000422F	2863051	2871511	chr6_GL000253v2_alt	2915476	2923936	Gap904	60	extension_full
000422F	3003906	3093163	chr6_GL000253v2_alt	3056487	3145833	Gap905	198.306	bridge_full
000422F	3115902	3168834	chr6_GL000253v2_alt	3168651	3221583	Gap906	60	extension_full
000422F	3203093	3309496	chr6_GL000253v2_alt	3255741	3368872	Gap907	157.414	bridge_full
000422F	3347210	3385786	chr6_GL000253v2_alt	3406638	3445247	Gap908	199.836	bridge_full
000422F	3488268	3492552	chr6_GL000253v2_alt	3547835	3552121	Gap909	205.887	bridge_full
000690F	38723	69972	chr6_GL000253v2_alt	3889472	3920721	Gap910	60	extension_full
000074F	13067789	13075934	chr6_GL000253v2_alt	4231330	4239475	Gap911	60	extension_full
001098F	0	291837	chr19_GL949749v2_alt	195632	487469	Gap913	60	extension_partial
000422F	146097	149000	chr6_GL000254v2_alt	129556	132458	Gap915	208.926	bridge_full
000422F	190363	197670	chr6_GL000254v2_alt	173844	181172	Gap916	187.739	bridge_full
000422F	240008	293523	chr6_GL000254v2_alt	223548	277147	Gap917	193.774	bridge_full
000422F	394672	415099	chr6_GL000254v2_alt	378403	398830	Gap918	60	extension_full
000422F	502179	570859	chr6_GL000254v2_alt	486005	554836	Gap919	190.411	bridge_full
000422F	686953	695939	chr6_GL000254v2_alt	671014	680003	Gap920	209.237	bridge_full
000422F	1004149	1019103	chr6_GL000254v2_alt	988665	1003711	Gap921	96.16	bridge_full
000422F	1097087	1211548	chr6_GL000254v2_alt	1172174	1286635	Gap922	43	extension_full
000422F	1481983	1645590	chr6_GL000254v2_alt	1557367	1721114	Gap923	199.836	bridge_full
000422F	1734634	1756725	chr6_GL000254v2_alt	1810184	1832521	Gap924	135.276	bridge_full
000422F	2009508	2107216	chr6_GL000254v2_alt	2085614	2183573	Gap925	188.858	bridge_full
000422F	2159789	2169963	chr6_GL000254v2_alt	2236239	2246413	Gap926	60	extension_full
000422F	2218805	2223601	chr6_GL000254v2_alt	2295265	2300062	Gap927	213.943	bridge_full
000422F	2852718	2864140	chr6_GL000254v2_alt	2941991	2953414	Gap929	222.602	bridge_full
000422F	3059421	3093642	chr6_GL000254v2_alt	3148913	3183134	Gap930	60	extension_full
000422F	3500664	3556771	chr6_GL000254v2_alt	3597356	3653694	Gap932	184.156	bridge_full
000074F	13034864	13034911	chr6_GL000254v2_alt	4143994	4144041	Gap934	60	extension_full
000074F	12863886	12881807	chr6_GL000254v2_alt	4278768	4296689	Gap935	60	extension_full
000422F	532608	691447	chr6_GL000255v2_alt	516304	675614	Gap939	187.427	bridge_full
000422F	3014205	3040603	chr6_GL000255v2_alt	3017580	3044011	Gap941	196.049	bridge_full
000422F	3333033	3385786	chr6_GL000255v2_alt	3310650	3363443	Gap942	201.044	bridge_full
001098F	0	295741	chr19_GL949751v2_alt	195632	491373	Gap944	60	extension_partial
000422F	834698	914094	chr6_GL000256v2_alt	862502	941944	Gap946	203.731	bridge_full
000422F	1698451	1715142	chr6_GL000256v2_alt	1728419	1745110	Gap947	60	extension_full
000422F	1804693	1806949	chr6_GL000256v2_alt	1837334	1839594	Gap948	192.559	bridge_full
000422F	1951509	1965772	chr6_GL000256v2_alt	1984263	1998526	Gap949	60	extension_full
000422F	2020608	2055288	chr6_GL000256v2_alt	2053437	2088117	Gap950	60	extension_full
000422F	2069295	2081696	chr6_GL000256v2_alt	2102176	2114577	Gap951	60	extension_full
000422F	2106205	2270616	chr6_GL000256v2_alt	2139193	2303720	Gap952	201.764	bridge_full
000422F	2375875	2425743	chr6_GL000256v2_alt	2411949	2461895	Gap953	193.81	bridge_full
000422F	2994050	3008824	chr6_GL000256v2_alt	3040886	3055668	Gap954	204.402	bridge_full
000422F	3047396	3108527	chr6_GL000256v2_alt	3094270	3155401	Gap955	60	extension_full
000422F	3143115	3166285	chr6_GL000256v2_alt	3191898	3215068	Gap956	60	extension_full
000422F	3314027	3376036	chr6_GL000256v2_alt	3369633	3446689	Gap957	145.539	bridge_full
000074F	12688793	12718601	chr6_GL000256v2_alt	4581112	4610920	Gap959	60	extension_full
000074F	12689539	12711289	chr6_GL000256v2_alt	4640508	4662258	Gap960	60	extension_full
000407F	143659	161659	chr19_GL949753v2_alt	195632	213632	Gap964	60	extension_full
000407F	14246	16246	chr19_GL949753v2_alt	361078	363078	Gap965	60	extension_full
Footnote
extension_full: only one anchor is mapped, full-length gap can be recovered by extending this mapped anchor.
extension_partial: only one anchor is mapped, full-length gap can partially be recovered by extending this mapped anchor (extension may reach end of contig).
bridge_full: two anchors mapped concordantly, full-length gap can be recovered from the region flanked by the anchors.
